# Supplementary material for: Effects of Wilting and Lactobacillus plantarum Addition on the Fermentation Quality and Microbial Community of Moringa oleifera Leaf Silage
Source: Front Microbiol. 2018 Aug 6;9:1817. doi: 10.3389/fmicb.2018.01817 (PMC6087751; doi:10.3389/fmicb.2018.01817)
Supplement: Supplementary file 2 [file Table_2.XLSX]

## Sheet: TABLE S2
TABLE S2 | Relative abundance of bacterial at the genus level (%)
Taxonomy	Exiguobacterium	Acinetobacter	Pseudomonas	Lactobacillus	Bacillus	Enterococcus	Lactococcus	Streptococcus	Pantoea	Weissella	Massilia	Riemerella	Stenotrophomonas	Escherichia-Shigella	Chryseobacterium	Enhydrobacter	Others
M-1	54.5832	13.7391	12.5881	0.881377	1.23393	0.611779	0.176275	0.176275	0.352551	0	0.176275	0	0.0829531	0.0829531	0	0	15.3152
M-2	53.9684	10.9356	12.0352	1.36945	1.91923	0.819672	0.089964	0.269892	0.179928	0.089964	0.089964	0	0	0	0.089964	0	18.1427
M-3	56.5146	12.3569	12.584	1.43558	0.908595	0.681446	0.0726876	0	1.20843	0	0.0726876	0	0	1.50827	0	0	12.6567
CK1-1-60	47.2055	15.2344	12.2605	8.7286	1.1145	0.7268	0.1612	0.1338	0.0334	0.003	0.0684	0.0076	0.0198	0.003	0.0106	0	14.2889
CK2-1-60	49.2363	17.1236	12.7298	1.3522	1.1666	0.8795	0.208	0.1383	0.0092	0.0026	0.1053	0.3094	0.0408	0.0198	0.0408	0.2844	16.3534
CK3-1-60	50.3732	18.542	12.9535	0.2778	1.2398	1.1053	0.2445	0.1736	0.0014	0.0072	0.0665	0.0043	0.0275	0.0116	0.1533	0.0116	14.8069
LP1-1-60	51.1395	16.324	12.4052	1.2687	1.1285	0.9374	0.1842	0.0866	0.0069	0.0041	0.0935	0	0.0797	0.0027	0.0289	0.0151	16.295
LP2-1-60	48.066	16.3389	12.2477	6.9543	1.1171	0.7904	0.1689	0.2281	0.0049	0.0049	0.1245	0	0.0284	0.0296	0.0197	0.0173	13.8593
LP3-1-60	50.6502	18.9591	13.5779	0.1904	1.1543	0.9599	0.2346	0.24	0.0067	0.0094	0.0925	0	0.0228	0.0322	0.0442	0.0054	13.8204
CK1-2-60	49.7632	17.1252	12.3687	0.1177	1.0869	1.0002	0.2044	0.2096	1.6278	1.0196	0.1113	0.0013	0.1734	0.1177	0.0414	0.0091	15.0225
CK2-2-60	49.8767	16.6725	13.1991	0.0507	1.2668	0.8638	0.1888	0.1592	1.2485	0.5087	0.0817	0	0.2734	0.4425	0.0268	0.0028	15.138
CK3-2-60	49.9048	16.5753	13.3451	0.15	1.194	0.9907	0.1024	0.1413	0.7499	0.5437	0.1009	0	0.026	0.1197	0.0303	0.0029	16.023
LP1-2-60	53.3871	16.7022	12.7674	0.077	1.1697	0.8041	0.159	0.1629	0.0103	0.0026	0.109	0.0013	0.0231	0.0154	0.0013	0	14.6076
LP2-2-60	51.1698	17.6821	13.8794	0.0779	1.3799	0.9866	0.204	0.2443	0.004	0.0013	0.1087	0	0.0577	0	0.0148	0.0107	14.1788
LP3-2-60	48.8631	15.5399	12.9694	5.7661	1.1444	0.8518	0.1855	0.1868	0.0041	0.0041	0.0948	0	0.0055	0.0055	0	0.0055	14.3735
CK1-1-120	52.0088	16.5055	13.4874	0.1134	1.127	1.0476	0.2552	0.2254	0.0113	0.0014	0.0595	0	0.0737	0.0128	0.0014	0	15.0696
CK2-1-120	49.3909	16.5976	13.0246	3.7148	1.0034	0.9635	0.161	0.0963	0.011	0	0.1129	0	0.033	0.0055	0.0028	0	14.8827
CK3-1-120	44.4052	15.9689	12.0474	11.2993	0.783	0.9807	0.1757	0.1706	0.0026	0.0013	0.0362	0.2093	0.0181	0.0142	0.0013	0.0065	13.8797
LP1-1-120	48.4287	16.9578	12.0427	5.0541	1.241	0.9071	0.1949	0.1691	0.0014	0.0029	0.0817	0.47	0.0215	0.01	0.0143	0.0186	14.3842
LP2-1-120	52.1513	18.245	11.9434	0.6951	1.0735	0.8685	0.1941	0.1868	0.0024	0	0.0728	0.222	0.0776	0.0085	0.017	0.0485	14.1935
LP3-1-120	48.8572	17.3701	12.1704	7.7772	1.0617	0.8737	0.16	0.1768	0	0	0.0694	0	0.0123	0.0034	0.0045	0.0022	11.4611
CK1-2-120	51.8838	18.3267	13.7189	0.0277	1.1639	1.0417	0.1461	0.1348	0.0378	0.0076	0.0831	0.0025	0.0328	0.0214	0.0088	0.0176	13.3448
CK2-2-120	52.5834	17.8424	12.8998	0.0332	1.1052	0.8752	0.2004	0.2206	0.0391	0.0498	0.0557	0.0154	0.0344	0.0071	0.0083	0.0071	14.0229
CK3-2-120	50.9963	18.3699	12.839	0.0686	1.2117	0.8816	0.1526	0.1692	0.0213	0.0189	0.0911	0	0.0154	0.0036	0.168	0.0355	14.9573
LP1-2-120	51.7102	19.7485	12.5172	0.0095	1.1794	1.0195	0.1999	0.2083	0	0	0.0516	0	0.0263	0.0042	0.0231	0.0021	13.3002
LP2-2-120	52.8367	18.2307	12.3876	0.0149	1.3749	0.8911	0.2228	0.1772	0	0.0011	0.0541	0.0011	0.0233	0.0032	0.0382	0.0371	13.706
LP3-2-120	51.6576	17.8748	13.1604	0.013	1.2352	0.9619	0.138	0.1627	0	0	0.069	0.0013	0.0377	0.0013	0	0	14.6871
